# Supplementary material for: Epigenetic Alterations in Glioblastoma Multiforme as Novel Therapeutic Targets: A Scoping Review
Source: Int J Mol Sci. 2025 Jun 12;26(12):5634. doi: 10.3390/ijms26125634 (PMC12192589; doi:10.3390/ijms26125634)
Supplement: Supplementary file 1 [file ijms-26-05634-s001.zip]

Archive with 1 entries (1 files):
- ijms-3643722-PRISMA ScR-Checklist-updated.pdf
